# Supplementary material for: The nature and validity of implicit bias training for health care providers and trainees: A systematic review
Source: Sci Adv. 2024 Aug 14;10(33):eado5957. doi: 10.1126/sciadv.ado5957 (PMC11323883; doi:10.1126/sciadv.ado5957)
Supplement: Supplementary file 3 — Data S1 [file sciadv.ado5957_data_s1.zip]

Archive with 1 entries (1 files):
- ado5957_Data_S1.xlsx
