# Supplementary material for: The nature and validity of implicit bias training for health care providers and trainees: A systematic review
Source: Sci Adv. 2024 Aug 14;10(33):eado5957. doi: 10.1126/sciadv.ado5957 (PMC11323883; doi:10.1126/sciadv.ado5957)
Supplement: Supplementary file 3 — Data S1 [file sciadv.ado5957_data_s1.zip › ado5957_Data_S1.xlsx]

## Sheet: Sheet1
Data S1: Characteristics of individual implicit bias training reported in the 77 studies
Author (year)	N	Sample	Field	Component of implicit bias	Target of implicit bias	Format	Length (min)	Freq	Outcome
									Self- reflection	Implicit bias	Explicit bias	Provider behavior	Patient outcome
Low risk based on either MERSQI ≥ 12 or CASP ≥ 66.6% (n = 22)
Amin (2022)17	170	Students	Pharmacy	Unclear	Migrant domestic worker	Didactic, Hands-on activities	120	Multiple days	✓		✓
Chapman (2018)18	69	Students, Residents	Pediatrics, Internal medicine	Prejudice	Race/Ethnicity	Hands-on activities	320	Multiple days		✓	✓
Fitterman-Harris (2021)19	101	Students	Medicine	Both	Weight	Didactic, Hands-on activities	75	Single day		✓	✓
Geiser (2022)20	160	Students	Medicine	Stereotyping	Gender	Didactic, Hands-on activities	Unclear	Multiple days	✓
Gonzalez (2015)21	48	Students	Medicine	Unclear	Unclear	Didactic, Hands-on activities	1170	Multiple days	✓		✓
Kanter (2020)22	25	Residents	Naturopathic medicine	Both	Race/Ethnicity	Didactic, Hands-on activities	330	Single day			✓	✓
Kerrigan (2020)23	621	Health service staff	Unclear	Unclear	Race/Ethnicity, Aboriginal culture	Unclear	420	Single day	✓		✓
Lelutiu- Weinberger (2022)24	113	Students, Faculty/ Practicing clinicians	Medicine, Psychology	Unclear	Gender, Sexual orientation	Didactic, Hands-on activities	Unclear	Multiple days		✓	✓
Leslie (2018)25	181	Students	Medicine	Prejudice	Race/Ethnicity, Weight, LG	Didactic, Hands-on activities	3030	Multiple days		✓
Liu (2022)26	12	Practicing clinicians	Mental health professionals	Both	Race/Ethnicity	Didactic, Hands-on activities	45	Single day		✓	✓
Matharu (2014)27	136	Students	Medicine	Prejudice	Weight	Hands-on activities	60	Single day	✓	✓	✓	✓
Rodriguez (2021)28	203	Faculty/ Practicing clinicians	Rheumatology, Anesthesiology, Pediatrics, Psychiatry	Unclear	Unclear	Didactic, Hands-on activities	60-90	Single day	✓		✓
Ruben (2020)29	39	Students	Medicine	Unclear	Skin tone	Didactic, Hands-on activities	Unclear	Multiple days	✓	✓	✓
Sherman (2019)30	31	Residents, Faculty/ Practicing clinicians	Family medicine	Unclear	Race/Ethnicity	Didactic, Hands-on activities	120- 180	Multiple days	✓		✓
Steed (2010)31	13	Faculty/ Practicing clinicians	Occupational therapy	Unclear	Race/Ethnicity	Didactic, Hands-on activities	360	Single day	✓	✓	✓
Stone (2020)32	137	Students	Medicine	Stereotyping	Race/Ethnicity	Didactic, Hands-on activities	Unclear	Multiple days		✓
Sukhera (2020)33	69	Faculty/ Practicing clinicians	Pediatric emergency	Unclear	Mental health	Didactic, Hands-on activities	240	Single day	✓		✓
Swift (2013)34	43	Students	Dentistry	Both	Weight	Didactic	34	Single day	✓	✓	✓
Tajeu (2022)35	24	Health service staff	Other (Health service staff)	Both	Race/Ethnicity	Didactic	60	Unclear	✓	✓	✓
Teal (2010)36	72	Students	Medicine	Unclear	Unclear	Hands-on activities	Unclear	Single day	✓
Vaimberg (2021)37	335	Students, Faculty/ Practicing clinicians	Medicine, Nursing, Genetic counseling	Unclear	Disability	Didactic	60	Single day		✓	✓	✓
Wijayatunga (2021)38	147	Faculty/ Practicing clinicians	Dietitian	Unclear	Weight	Hands-on activities	Unclear	Single day		✓	✓
Moderate-to-high risk based on either MERSQI < 12 or CASP < 66.6% (n = 55)
Archambault (2008)39	49	Students	Physician assistants	Unclear	Age, Disability	Didactic, Hands-on activities	Unclear	Multiple days	✓	✓
Bartlett (2015)40	75	Residents, Fellows	Pediatrics	Unclear	Non- specific1	Didactic, Hands-on activities	180	Single day			✓
Bernstein (2016)41	286	Students	Medicine	Unclear	Unclear	Didactic, Hands-on activities	Unclear	Multiple days	✓		✓
Chary (2020)42	56	Residents, Faculty/ Practicing clinicians	Emergency medicine	Both	Race/Ethnicity	Didactic, Hands-on activities	180	Multiple days			✓
Chin (2022)43	40	Students	Medicine	Unclear	Race/Ethnicity	Hands-on activities	90	Single day	✓		✓
Clementz (2017)44	30	Students, Residents	Other (interprofessional)	Unclear	Race/Ethnicity, Gender, SES, Cultures	Didactic, Hands-on activities	180	Multiple days	✓		✓
Collier (2022)45	Unclear	Students	Physical therapy	Unclear	Unclear	Hands-on activities	Unclear	Single day	✓
Corsino (2018)46	24	Faculty/ Practicing clinicians	Medicine, Nursing, Physician assistants	Unclear	Race/Ethnicity	Didactic, Hands-on activities	180- 270	Multiple days			✓
DallaPiazza (2018)47	535	Students	Medicine	Unclear	Unclear	Didactic, Hands-on activities	Unclear	Multiple days	✓		✓
Dalla Piazza (2020)48	536	Students	Medicine	Unclear	Unclear	Unclear	Unclear	Unclear	✓		✓
Davis (2021)49	615	Students	Medicine	Unclear	Race/Ethnicity	Didactic, Hands-on activities	Unclear	Multiple days	✓		✓
Diaz (2016)50	16	Residents	Psychiatry	Both	Unclear	Didactic, Hands-on activities	360	Multiple days	✓		✓
Ellison (2021)51	197	Students	Medicine	Unclear	Unclear	Didactic, Hands-on activities	600	Multiple days	✓		✓
Gatewood (2019)52	110	Students	Nursing	Prejudice	Race/Ethnicity	Hands-on activities	Unclear	Unclear	✓		✓
Geller (2018)53	677	Students	Medicine	Prejudice	Weight	Hands-on activities	Unclear	Unclear		✓	✓
Gill (2022)54	353	Students	Medicine	Unclear	Race/Ethnicity, Weight, Other	Hands-on activities	60	Multiple days			✓
Gonzalez (2014)55	218	Students	Medicine	Both	Unclear	Didactic, Hands-on activities	90- 120	Single day		✓	✓
Gonzalez (2021)56	1098	Students	Medicine	Unclear	Unclear	Didactic, Hands-on activities	120	Single day	✓
Holm (2017)57	~300	Unclear	Other (diverse professional backgrounds)	Unclear	Unclear	Hands-on activities	Unclear	Single day	✓
Hughes (2016)58	225	Students	Unclear	Unclear	LGBT	Hands-on activities	90- 120	Single day	✓		✓
Jindal (2022)59	111	Residents	Medicine	Prejudice	Race/Ethnicity	Didactic, Hands-on activities	180	Multiple days		✓	✓
Khandalavala (2020)60	33	Residents	Family medicine, Pharmacy	Both	Weight	Didactic, Hands-on activities	Unclear2	Single day			✓
Khazanchi (2021)61	132	Students	Medicine	Unclear	Race/Ethnicity	Didactic, Hands-on activities	420	Multiple days	✓		✓
Knox (2021)62	52	Residents, Faculty/ Practicing clinicians	Family medicine	Unclear	Race/Ethnicity	Didactic, Hands-on activities	480	Single day	✓		✓
Kokas (2019)63	186	Residents	Medicine	Both	Race/Ethnicity	Didactic, Hands-on activities	120	Single day			✓
Korndorffer (2021)64	393	Residents, Fellows, Faculty/ Practicing clinicians	Surgery	Unclear	Unclear	Didactic, Hands-on activities	360	Multiple days			✓
Lu (2022)65	304	Students	Medicine, Dentistry	Unclear	Substance use disorders	Didactic, Hands-on activities	60- 120	Single day			✓	✓
Marr (2019)66	31	Residents, Fellows, Faculty/ Practicing clinicians	Emergency medicine, Palliative care, Internal medicine	Unclear	Unclear	Hands-on activities	180	Single day	✓		✓
Mayfield (2017)67	84	Students	Medicine	Unclear	Gender, LGBT	Didactic, Hands-on activities	180	Single day	✓		✓
McElfish (2017)68	1250	Faculty/ Practicing clinicians	Medicine, Nursing, Pharmacy, Allied healthcare professional	Both	Race/Ethnicity	Didactic, Hands-on activities	60	Single day	✓		✓
McMichael (2019)69	7	Faculty/ Practicing clinicians	Medicine, Nursing	Unclear	Race/Ethnicity	Didactic, Hands-on activities	960	Multiple days	✓
Medlock (2017)70	64	Residents	Psychiatry	Unclear	Race/Ethnicity	Didactic, Hands-on activities	50	Single day	✓		✓
Mendizabal (2021)71	22	Residents	Neurology	Unclear	Race/Ethnicity, Gender, SES	Didactic, Hands-on activities	420	Multiple days	✓		✓
Mullett (2021)72	125	Residents	Pediatrics	Unclear	Unclear	Didactic, Hands-on activities	1680	Multiple days	✓		✓
Nelson (2015)73	19	Residents	Medicine	Both	Race/Ethnicity	Didactic, Hands-on activities	360	Multiple days			✓
Nestorowicz (2021)74	45	Students	Medicine	Both	Weight	Didactic, Hands-on activities	Unclear	multiple days		✓	✓
Ogunyemi (2021)75	181	Students, Residents, Faculty/ Practicing clinicians	OB/GYN, Family medicine, Internal medicine, Psychiatry	Both	Race/Ethnicity, Gender, SES, Sexual orientation	Didactic, Hands-on activities	90	Single day			✓
Perdomo (2019)76	462	Students, Residents, Fellows, Faculty/ Practicing clinicians	Pediatrics, Family medicine, Nursing, Social work	Unclear	Race/Ethnicity	Didactic, Hands-on activities	420	Single day	✓		✓
Poitevien (2018)77	47	Faculty/ Practicing clinicians	Pediatrics	Unclear	Race/Ethnicity	Didactic, Hands-on activities	90	Single day			✓
Raney (2021)78	66	Unclear	Other (healthcare professionals)	Unclear	Unclear	Didactic, Hands-on activities	90	Single day	✓		✓
Reddyhough (2021)79	108	Unclear	Mental health	Prejudice	Mental health	Didactic, Hands-on activities	240	Single day		✓	✓
Schultz (2017)80	75	Students	Nursing	Unclear	Race/Ethnicity, Weight, Age, Sexual orientation	Didactic, Hands-on activities	Unclear	Single day	✓	✓
Siegelman (2016)81	57	Residents	Emergency medicine	Unclear	Race/Ethnicity	Didactic, Hands-on activities	Unclear	Single day			✓	✓
Sola (2020)82	35	Students	Medicine	Unclear	Unclear	Didactic, Hands-on activities	Unclear	Multiple days	✓
Steed (2014)83	24	Students	Occupational therapy	Prejudice	Race/Ethnicity	Didactic, Hands-on activities	Unclear	Multiple days	✓	✓	✓
Terry (2022)84	51	Residents, Faculty/ Practicing clinicians	Pharmacy	Unclear	Race/Ethnicity	Didactic, Hands-on activities	360	Multiple days			✓
Traba (2021)85	75	Students	Medicine	Unclear	SES	Didactic, Hands-on activities	130	Single day	✓		✓
Ufomata (2018)86	129	Residents, Faculty/ Practicing clinicians	Internal medicine	Unclear	LGBT	Didactic, Hands-on activities	180	Multiple days			✓
Wasmuth (2020)87	113	Unclear	Unclear	Unclear	Race x Gender intersection	Hands-on activities	Unclear	Single day	✓		✓
West (2019)88	380	Unclear	Medicine	Unclear	Race/Ethnicity	Didactic, Hands-on activities	Unclear	Single day	✓
White (2018)89	Unclear	Students	Medicine	Both	Race/Ethnicity, Gender, SES, Power, Sexual orientation, Immigration status, Religion	Hands-on activities	1680	Multiple days	✓
White-Davis (2018)90	120	Faculty/ Practicing clinicians	Medicine	Unclear	Race/Ethnicity	Didactic, Hands-on activities	90	Single day	✓		✓
Wu (2019)91	468	Students, Residents, Faculty/ Practicing clinicians	Other (diverse professional backgrounds)	Unclear	Race/Ethnicity, Gender, Religion, Sexual orientation	Didactic, Hands-on activities	180	Single day			✓
Zeidan (2019a)92	21	Residents	Emergency medicine	Unclear	Race/Ethnicity	Didactic, Hands-on activities	120	Single day	✓		✓
Zeidan (2019b)93	26	Students, Residents, Faculty/ Practicing clinicians	Internal medicine	Unclear	Unclear	Didactic, Hands-on activities	Unclear	Single day			✓
